# Supplementary material for: EEG microstates are a candidate endophenotype for schizophrenia
Source: Nat Commun. 2020 Jun 18;11:3089. doi: 10.1038/s41467-020-16914-1 (PMC7303216; doi:10.1038/s41467-020-16914-1)
Supplement: Supplementary file 4 — Source Data [file 41467_2020_16914_MOESM4_ESM.xlsx]

## Sheet: Figure 1a
Figure 1a	Spatial configuration of the four microstate classes (A, B, C, D)
Electrode Names	Class A			Class B			Class C			Class D
	Siblings	Patients	Controls	Siblings	Patients	Controls	Siblings	Patients	Controls	Siblings	Patients	Controls
Fp1	0.0185815	0.0298696	0.0623269	0.153428	0.116636	0.123533	0.153655	0.159182	0.177022	0.0413048	0.0442243	0.0752043
AF7	-0.0232319	-0.00222477	0.0186497	0.181618	0.14845	0.140098	0.138136	0.142842	0.161737	0.00814099	0.0273385	0.0486586
AF3	0.00128552	0.0140984	0.0366118	0.161625	0.135766	0.143868	0.150815	0.159564	0.167445	0.0742447	0.0855326	0.0902351
F1	0.0226284	0.0296527	0.0415447	0.124902	0.110123	0.120356	0.148386	0.153185	0.156606	0.138279	0.153636	0.154859
F3	-0.0284271	-0.0036179	0.000802522	0.16392	0.149491	0.149784	0.139883	0.144766	0.151968	0.0835869	0.119015	0.103529
F5	-0.0703357	-0.033388	-0.0179859	0.186074	0.17066	0.160627	0.128816	0.128281	0.142927	0.0143041	0.0733065	0.0458511
F7	-0.0817967	-0.0444919	-0.027628	0.194647	0.171385	0.149092	0.108896	0.111256	0.124284	-0.0504702	-0.0032511	-0.0155349
FT7	-0.125928	-0.0827171	-0.0667991	0.1721	0.168721	0.14612	0.06061	0.0559504	0.071557	-0.0887123	-0.0328635	-0.0624372
FC5	-0.123054	-0.0754228	-0.0841389	0.171733	0.166512	0.160687	0.0793867	0.0837036	0.0912735	-0.00117335	0.0624647	0.0195997
FC3	-0.067344	-0.0470101	-0.0585456	0.139869	0.146406	0.143293	0.0989377	0.103282	0.0988289	0.0894566	0.140115	0.0963995
FC1	-0.0108206	0.00172433	-0.0042708	0.0969678	0.105628	0.11058	0.110691	0.113464	0.106653	0.151162	0.179013	0.156294
C1	-0.0632927	-0.0474341	-0.068217	0.0368293	0.0735099	0.0785758	0.0325535	0.047653	0.0227901	0.151582	0.171042	0.126115
C3	-0.132179	-0.116634	-0.141441	0.0921548	0.130587	0.128258	0.0148134	0.0325098	0.0115972	0.0680327	0.129376	0.0556971
C5	-0.16916	-0.137951	-0.151292	0.134239	0.152197	0.148452	0.0100489	0.0217604	0.0151019	-0.0237867	0.0460631	-0.0179775
T7	-0.163736	-0.127796	-0.115168	0.1509	0.15779	0.134366	0.00829044	0.00726328	0.0236054	-0.111064	-0.0555048	-0.0984386
TP7	-0.198246	-0.185873	-0.171703	0.115063	0.136395	0.114756	-0.0597618	-0.0601935	-0.0465806	-0.172735	-0.0952166	-0.15566
CP5	-0.199528	-0.19727	-0.197566	0.0852028	0.126925	0.113491	-0.0724449	-0.0543201	-0.0639347	-0.0715275	0.00403861	-0.0772082
CP3	-0.181109	-0.17725	-0.194046	0.0480568	0.10083	0.0967278	-0.0683404	-0.0426782	-0.0663727	0.0174702	0.0870322	-0.00222179
CP1	-0.108884	-0.0996772	-0.124576	-0.00833728	0.0405616	0.0460606	-0.0526024	-0.0299725	-0.0632804	0.104136	0.127739	0.0654037
P1	-0.141833	-0.143633	-0.160811	-0.0502924	0.00399137	0.0107197	-0.131312	-0.105823	-0.135717	0.0332796	0.0664502	-0.00874322
P3	-0.201259	-0.220157	-0.224702	-0.00292172	0.0592441	0.0529486	-0.147683	-0.123694	-0.143523	-0.031799	0.0135003	-0.0663879
P5	-0.228378	-0.250864	-0.243932	0.035617	0.0879264	0.0796935	-0.152796	-0.143253	-0.1386	-0.132869	-0.0752589	-0.152822
P7	-0.224183	-0.250186	-0.220059	0.0639734	0.0975781	0.0803645	-0.143631	-0.145126	-0.124321	-0.208869	-0.150552	-0.215898
P9	-0.158516	-0.162206	-0.132283	0.0702723	0.0855762	0.0508158	-0.085359	-0.101806	-0.0649093	-0.233731	-0.227531	-0.22735
PO7	-0.224468	-0.26555	-0.243608	0.00944034	0.0578336	0.0343727	-0.201568	-0.203623	-0.175359	-0.229196	-0.187098	-0.238034
PO3	-0.194781	-0.239733	-0.232388	-0.0416199	0.0162565	0.00355883	-0.211543	-0.196101	-0.19547	-0.112072	-0.0797596	-0.14192
O1	-0.1533	-0.198694	-0.177803	-0.0446425	-0.0109223	-0.0321019	-0.202431	-0.201297	-0.182145	-0.198612	-0.18018	-0.213161
Iz	-0.0416205	-0.066962	-0.0408991	-0.0525795	-0.0464114	-0.0802988	-0.133893	-0.152393	-0.114662	-0.250334	-0.24333	-0.223382
Oz	-0.0551795	-0.0860816	-0.0773915	-0.101363	-0.0910589	-0.108299	-0.187295	-0.184724	-0.178179	-0.190431	-0.189721	-0.194313
POz	-0.0642821	-0.0888299	-0.1049	-0.137825	-0.107145	-0.100314	-0.191571	-0.175307	-0.186997	-0.0610159	-0.048348	-0.0936769
Pz	-0.0549026	-0.0519612	-0.085754	-0.113418	-0.076868	-0.0612884	-0.120974	-0.0956232	-0.128081	0.0680318	0.0750899	0.0227153
CPz	-0.0223251	-0.0106787	-0.0384165	-0.070511	-0.0381566	-0.0193067	-0.0327011	-0.0151626	-0.0512813	0.142858	0.136003	0.099839
Fpz	0.0587861	0.0646594	0.0902603	0.127254	0.0863737	0.0942529	0.157967	0.167378	0.181249	0.0526367	0.0436342	0.0918677
Fp2	0.0874963	0.0917242	0.121352	0.10829	0.0551817	0.0760899	0.156074	0.16183	0.178434	0.0541449	0.0317864	0.0909263
AF8	0.129079	0.12281	0.158325	0.0636046	0.0195418	0.03783	0.144437	0.148636	0.148364	0.0285465	-0.00566743	0.0709941
AF4	0.113037	0.110756	0.142818	0.0815619	0.0379026	0.0614484	0.158569	0.160231	0.1625	0.0814265	0.0606562	0.120234
Afz	0.0663283	0.0703041	0.0959386	0.122823	0.0830813	0.10077	0.164695	0.168194	0.175796	0.104615	0.0972368	0.138208
Fz	0.0624418	0.0698983	0.0821693	0.102083	0.075169	0.0885391	0.154104	0.15494	0.156055	0.159096	0.152737	0.175231
F2	0.0969031	0.10295	0.110341	0.0769179	0.0394872	0.0661251	0.151438	0.151727	0.151277	0.148772	0.126345	0.168555
F4	0.133234	0.129473	0.145749	0.0496625	0.0103156	0.0352919	0.151338	0.145848	0.146492	0.129615	0.089703	0.142058
F6	0.153899	0.145393	0.174867	0.0318191	-0.00496115	0.00901045	0.140738	0.134201	0.136924	0.0584555	0.0333229	0.101469
F8	0.152992	0.146115	0.183407	0.0206606	-0.00914842	-0.00762182	0.121853	0.106039	0.114751	-0.00215025	-0.041244	0.0319015
FT8	0.148738	0.151847	0.162474	-0.0373946	-0.0515243	-0.0493291	0.0820389	0.0601066	0.0654877	-0.0286874	-0.0802612	-0.0172991
FC6	0.170025	0.16473	0.172462	-0.0384069	-0.0592074	-0.0607886	0.101876	0.0835911	0.0814786	0.0611919	0.0140772	0.0745918
FC4	0.149935	0.146323	0.145321	-0.0260317	-0.0508292	-0.0300842	0.109253	0.0970766	0.0858204	0.135244	0.0957827	0.13743
FC2	0.101514	0.106479	0.0996166	0.011775	-0.00789339	0.0181089	0.114133	0.106841	0.094398	0.176802	0.151028	0.173699
FCz	0.0490993	0.0612585	0.0487523	0.0547707	0.0500953	0.0670615	0.119957	0.11533	0.107533	0.180224	0.185957	0.186391
Cz	0.0157552	0.0328623	0.00815246	-0.0139837	0.00239747	0.0260705	0.0510878	0.0545797	0.0319863	0.185266	0.174355	0.15771
C2	0.0897153	0.0969505	0.072484	-0.0683007	-0.0667021	-0.0478327	0.0452106	0.0420794	0.0181053	0.169232	0.131383	0.141056
C4	0.152531	0.144781	0.133025	-0.119187	-0.12416	-0.115218	0.0351483	0.025153	0.000674532	0.134018	0.0637802	0.0977142
C6	0.17462	0.165132	0.151819	-0.127633	-0.133674	-0.141011	0.0278228	0.0089198	-0.00361909	0.04844	-0.011183	0.0301237
T8	0.155528	0.148845	0.159935	-0.108253	-0.106052	-0.112411	0.02279	-0.00384331	0.00870121	-0.0627329	-0.115576	-0.0555164
TP8	0.153866	0.139425	0.138107	-0.165188	-0.180339	-0.193145	-0.0497689	-0.0816488	-0.06608	-0.118615	-0.166034	-0.103012
CP6	0.151271	0.142384	0.123622	-0.188361	-0.202175	-0.208298	-0.0561602	-0.0730114	-0.0807418	-0.0140272	-0.0673114	-0.0297669
CP4	0.121661	0.120796	0.0888111	-0.183058	-0.182157	-0.174666	-0.0507146	-0.0481839	-0.0772731	0.0868118	0.0224807	0.0393445
CP2	0.0591769	0.0644538	0.0330174	-0.138235	-0.125845	-0.103734	-0.04272	-0.0332385	-0.0648509	0.121857	0.092429	0.0822789
P2	0.0332222	0.0348362	-0.0077205	-0.174399	-0.159327	-0.14233	-0.115916	-0.103725	-0.13135	0.063417	0.0380052	0.0174488
P4	0.0986574	0.0960911	0.0481325	-0.218206	-0.226945	-0.21678	-0.128491	-0.128412	-0.138908	0.00954319	-0.0444507	-0.0266443
P6	0.133993	0.119645	0.0861059	-0.234585	-0.256233	-0.26342	-0.136178	-0.151792	-0.1503	-0.0731567	-0.134399	-0.0958424
P8	0.144601	0.128058	0.102457	-0.212906	-0.240674	-0.249119	-0.132695	-0.165394	-0.138051	-0.173381	-0.226413	-0.16959
P10	0.09845	0.0849467	0.094627	-0.126123	-0.136932	-0.171928	-0.0909978	-0.121278	-0.0844371	-0.250049	-0.275262	-0.199373
PO8	0.108282	0.0773305	0.0624471	-0.234372	-0.256377	-0.273503	-0.198134	-0.216467	-0.18584	-0.201085	-0.251338	-0.206126
PO4	0.0665237	0.056021	0.0168304	-0.225791	-0.239411	-0.238957	-0.200963	-0.198554	-0.201132	-0.0994091	-0.132834	-0.11891
O2	0.0382418	0.00166972	0.000683337	-0.17593	-0.185395	-0.20001	-0.195806	-0.200717	-0.187429	-0.183531	-0.225092	-0.202387

## Sheet: Figure 1b
Figure 1b	Mean Duration
	Group	Class A	Class B	Class C	Class D
	Patients	59.3021	55.5211	131.024	71.5757
	Patients	65.8405	72.8725	101.681	66.5621
	Patients	66.1323	75.7709	89.6093	61.2682
	Patients	63.5521	76.1404	134.868	51.3909
	Patients	72.3838	82.6876	85.2857	72.5169
	Patients	63.6335	56.9008	108.022	80.6272
	Patients	74.824	84.3399	94.5949	56.842
	Patients	51.1685	81.781	108.373	53.8666
	Patients	72.1464	69.9282	83.2201	62.8339
	Patients	68.3674	71.14	96.3875	70.4179
	Patients	77.6246	71.6287	88.7517	66.4424
	Patients	91.3794	57.4143	59.28	86.7041
	Patients	72.3401	60.6754	82.1928	77.2916
	Patients	82.1528	78.0416	108.135	86.003
	Patients	67.8098	54.4873	109.845	84.0703
	Patients	61.7352	59.3974	139.403	73.2146
	Patients	55.8605	63.1182	149.062	56.8574
	Patients	69.6898	58.7514	82.1812	70.1607
	Patients	64.7461	75.0328	101.503	65.4887
	Patients	73.2209	60.131	154.96	63.4699
	Patients	57.8752	62.0913	102.952	75.1516
	Patients	63.7647	67.5996	87.5856	75.018
	Patients	53.5237	55.2791	122.116	72.1753
	Patients	68.2118	62.588	113.136	78.4567
	Patients	68.8301	66.2581	121.426	61.5153
	Patients	65.4449	68.5744	138.753	69.0204
	Patients	60.3035	62.5161	121.852	82.1393
	Patients	53.2184	64.1187	145.159	78.0757
	Patients	63.1546	69.1802	88.7287	78.2902
	Patients	67.7549	63.9661	97.1351	66.4537
	Patients	48.6079	51.8097	127.605	86.7992
	Patients	77.4522	74.8651	101.226	78.8841
	Patients	63.9268	66.3883	129.938	67.5004
	Patients	72.1904	74.5363	105.726	98.8492
	Patients	71.9725	69.7464	123.884	63.1186
	Patients	81.8525	60.2132	89.3	63.9659
	Patients	63.0513	58.1453	120.793	67.8747
	Patients	76.0197	71.8256	77.6999	56.5985
	Patients	71.6153	60.7034	97.7355	55.9227
	Patients	71.5237	58.358	143.194	70.5911
	Patients	81.0302	66.3222	101.004	70.4875
	Patients	62.2261	69.1631	100.34	69.4994
	Patients	65.4864	66.7848	133.001	69.1513
	Patients	74.2166	71.0274	115.715	68.0634
	Patients	66.4086	62.9511	100.655	80.9155
	Patients	59.4011	73.2863	103.907	61.1897
	Patients	80.9715	64.607	93.4315	38.3391
	Patients	81.0382	70.2683	93.2909	88.9021
	Patients	62.6274	66.018	114.119	67.2501
	Patients	67.2633	62.1201	86.2157	83.0066
	Patients	68.6571	56.0112	97.8769	75.9091
	Patients	78.455	66.171	88.0991	67.8532
	Patients	82.415	66.5216	85.3021	63.049
	Patients	76.4813	79.8316	93.1059	59.6001
	Patients	67.4148	66.0473	97.7975	71.9661
	Patients	82.1461	68.6504	82.0021	71.9454
	Patients	58.6418	68.0791	108.235	68.1723
	Patients	52.4191	53.4371	129.484	52.8373
	Patients	51.2311	52.214	139.424	64.6577
	Patients	61.5479	65.0306	93.2021	70.9006
	Patients	68.834	70.0097	97.6419	87.5433
	Patients	99.7759	79.7531	77.0048	64.6808
	Patients	79.8115	59.8486	97.7102	61.6874
	Patients	87.4647	83.0089	96.968	71.7342
	Patients	65.1577	71.533	134.773	76.7887
	Patients	77.133	67.3958	103.038	83.4466
	Patients	61.4012	57.7693	105.568	65.6566
	Patients	71.2205	77.3916	83.6559	66.1343
	Patients	76.7876	67.4197	101.031	91.0715
	Patients	70.2111	60.6859	133.211	54.0498
	Patients	60.1837	55.523	171.996	69.1732
	Patients	69.9562	62.4225	97.8851	66.9537
	Patients	63.5244	73.7436	87.9102	65.2626
	Patients	58.965	56.7633	193.29	52.2126
	Patients	55.4869	45.8796	209.256	69.4948
	Patients	70.465	70.966	111.561	57.792
	Patients	62.7335	56.2291	127.871	59.7789
	Patients	67.3834	65.1743	100.746	70.1456
	Patients	65.6887	59.9331	108.013	64.1282
	Patients	69.8783	60.1044	99.0859	92.8519
	Patients	53.4	48.0911	136.762	74.7978
	Patients	73.8722	63.7858	88.8692	83.9806
	Patients	80.6222	87.7039	87.3103	57.7804
	Patients	67.1214	59.514	105.57	69.5108
	Patients	109.751	74.6182	69.025	53.4402
	Patients	67.2129	64.5441	84.8256	68.213
	Patients	62.9102	86.5555	134.186	108.688
	Patients	71.0953	65.3991	95.8319	73.5093
	Patients	62.8595	59.9238	101.7	69.3235
	Patients	54.9041	58.2545	94.6238	93.7659
	Patients	75.2663	73.6468	81.1318	71.4587
	Patients	57.2053	55.431	97.6945	73.3001
	Patients	79.9281	90.0814	57.0278	68.1372
	Patients	68.7293	65.0867	100.36	67.2681
	Patients	70.5961	75.3806	119.482	71.2936
	Patients	83.246	59.1345	97.9045	67.7729
	Patients	70.3249	61.1714	103.157	79.6945
	Patients	80.8489	84.194	75.176	52.7542
	Patients	66.7306	73.574	117.606	70.7569
	Patients	68.9188	69.3413	88.6902	87.0497
	Patients	72.4393	54.5319	110.458	71.8308
	Siblings	80.9667	88.1725	117.017	108.582
	Siblings	61.7511	66.5355	111.589	75.7152
	Siblings	67.946	64.6082	97.9783	58.6958
	Siblings	72.1646	69.8432	88.8495	69.6284
	Siblings	68.5833	83.6106	92.5162	71.1189
	Siblings	53.3394	68.4052	94.7704	79.4191
	Siblings	72.3915	75.2965	100.983	78.6623
	Siblings	67.0669	65.6451	116.136	69.6103
	Siblings	54.0365	59.5992	142.735	65.0882
	Siblings	71.5741	75.5928	95.3857	71.1033
	Siblings	64.1839	77.1039	76.7825	70.0458
	Siblings	63.7355	76.9339	95.176	58.4528
	Siblings	69.0943	75.8889	101.109	75.0756
	Siblings	69.9997	70.3841	76.0497	69.5869
	Siblings	60.8092	83.4622	87.9647	70.2991
	Siblings	67.0593	70.3193	95.3427	77.2172
	Siblings	60.5515	75.0664	142.014	83.7538
	Siblings	66.9089	66.179	76.9632	69.7347
	Siblings	73.8343	78.3022	72.1072	59.5124
	Siblings	74.4869	88.5836	92.2369	49.4133
	Siblings	69.1878	71.0225	95.2126	69.5334
	Siblings	76.4091	68.9973	109.541	73.1298
	Siblings	62.7733	64.6419	82.3456	74.1546
	Siblings	71.8814	75.3308	89.5808	95.092
	Siblings	63.7352	78.2057	100.906	65.803
	Siblings	56.288	72.553	105.305	68.9626
	Siblings	73.6519	79.634	84.2879	59.2213
	Siblings	68.9817	102.776	72.9859	76.8079
	Siblings	67.3043	64.7587	103.033	67.6196
	Siblings	62.9037	70.0599	104.128	68.2309
	Siblings	85.3134	75.5631	87.3496	64.3415
	Siblings	62.7427	110.097	78.207	71.0626
	Siblings	73.5013	71.886	78.7182	66.7973
	Siblings	81.8891	72.6613	118.161	59.6473
	Siblings	36.6369	60.2472	184.507	64.3669
	Siblings	77.6394	82.0483	100.003	76.7082
	Siblings	64.0204	70.6388	112.158	66.1405
	Siblings	53.2973	54.2545	96.1162	98.5945
	Siblings	59.3169	65.7775	141.64	61.0682
	Siblings	66.5832	66.4531	94.4945	70.3018
	Siblings	67.9457	73.1798	79.8733	87.2821
	Siblings	69.6203	73.1019	99.0146	75.0929
	Siblings	66.069	113.329	68.0432	60.0159
	Controls	61.1977	59.609	91.3142	95.9997
	Controls	59.1485	82.008	103.571	71.8154
	Controls	88.0905	73.3495	95.2867	72.5811
	Controls	73.2581	79.9364	109.681	108.958
	Controls	63.7652	84.9844	84.7563	75.0017
	Controls	69.4057	66.8961	162.206	86.7962
	Controls	60.1706	65.6605	104.474	84.3064
	Controls	52.1767	59.3985	87.3763	114.236
	Controls	59.3342	64.968	64.1087	106.865
	Controls	76.2433	80.6939	67.0554	72.8093
	Controls	76.6189	65.1562	84.2381	86.8037
	Controls	67.7322	64.8296	92.4113	76.4802
	Controls	59.4095	68.2583	92.1635	84.6849
	Controls	69.8765	65.5732	98.771	77.2933
	Controls	67.5811	69.268	93.204	72.3089
	Controls	70.0213	75.0582	91.3071	71.5282
	Controls	56.7838	47.8506	99.3815	106.19
	Controls	63.5592	64.1474	85.9103	85.3525
	Controls	72.876	73.9751	80.0547	89.8677
	Controls	67.1954	81.8164	112.204	78.9182
	Controls	70.6848	72.9372	68.2268	122.648
	Controls	70.4306	73.6152	88.9683	76.4322
	Controls	68.2728	74.3214	120.804	77.4367
	Controls	73.0622	90.5221	85.8024	65.5449
	Controls	74.372	67.5558	68.3165	66.4885
	Controls	70.1453	74.1373	81.5358	82.4009
	Controls	69.6801	63.1159	86.3496	142.509
	Controls	80.2688	73.7193	127.088	61.2662
	Controls	66.4483	60.9973	125.511	75.5298
	Controls	56.0112	79.0065	87.7305	70.1027
	Controls	96.4097	87.5063	67.9359	66.6465
	Controls	63.6079	63.51	77.0875	79.1749
	Controls	66.1911	56.4329	127.411	57.5253
	Controls	68.7406	74.0139	83.686	81.3952
	Controls	51.2074	66.4637	96.3562	85.7276
	Controls	124.434	63.9085	77.8578	74.0201
	Controls	73.0882	68.5775	82.7603	82.0725
	Controls	53.7808	67.5881	106.549	76.6888
	Controls	50.8177	76.692	121.233	51.8933
	Controls	56.8465	65.9254	93.7826	86.9014
	Controls	62.0324	69.8665	88.2116	81.9017
	Controls	77.84	64.9266	108.914	61.2181
	Controls	69.8903	65.6623	71.8357	79.9351
	Controls	80.0008	68.796	75.6716	102.181
	Controls	70.0174	76.6591	66.1323	81.8795
	Controls	65.2578	65.9761	82.274	94.545
	Controls	127.726	61.2925	67.1499	60.8784
	Controls	64.8536	65.6516	76.3612	122.718
	Controls	83.7224	63.2727	76.7375	85.7298
	Controls	84.5972	73.7383	105.496	66.746
	Controls	66.6256	84.9643	69.851	94.0314
	Controls	83.2365	72.3139	74.9444	99.3016
	Controls	116.556	50.5299	83.8046	65.0481
	Controls	56.3659	73.1778	82.8035	73.8474
	Controls	69.5466	64.8526	78.0325	85.7931
	Controls	69.241	92.1319	100.178	64.8237
	Controls	119.07	74.8661	68.6595	62.5585
	Controls	58.7487	80.2266	80.5361	72.8581
	Controls	76.0113	74.2098	108.813	70.1863
	Controls	68.7104	78.5796	76.4586	73.6936
	Controls	67.9518	69.8361	101.849	77.5094
	Controls	71.386	78.7278	75.4093	76.5347
	Controls	69.505	77.0235	66.9729	96.5108
	Controls	101.495	75.9586	106.627	121.484
	Controls	69.1463	70.4506	96.1644	73.7984
	Controls	67.4391	69.8862	74.0097	97.6965
	Controls	76.4188	82.6198	120.41	75.6133
	Controls	74.5081	61.9118	86.9411	63.1459
	Controls	70.332	72.5902	91.5701	101.15
	Controls	70.0886	64.5111	88.3769	91.9949
	Controls	77.0473	67.0086	103.732	61.789
	Controls	53.142	87.5438	69.503	78.2184
	Controls	64.403	70.1894	97.676	69.6972
	Controls	72.9093	66.5188	85.0166	78.0342
	Controls	72.1924	78.2963	91.9506	86.4424

## Sheet: Figure 1c
Figure 1c	Time Coverage
	Group	Class A	Class B	Class C	Class D
	Patients	7.6338	7.1792	61.8345	23.3525
	Patients	11.7316	24.2279	48.9689	15.0717
	Patients	19.701	26.1674	38.4894	15.6422
	Patients	10.7093	23.44	62.0846	3.7662
	Patients	23.0787	30.471	29.833	16.6173
	Patients	13.79	9.2177	48.0278	28.9645
	Patients	18.6778	34.0451	39.25	8.0271
	Patients	6.7695	32.2222	56.9135	4.0948
	Patients	25.7495	25.287	35.621	13.3425
	Patients	20.4196	19.5138	42.6912	17.3755
	Patients	27.222	21.7357	34.2033	16.8389
	Patients	42.8144	9.4626	11.1422	36.5808
	Patients	26.2329	14.4527	31.3955	27.919
	Patients	17.0413	16.6081	40.7869	25.5637
	Patients	17.5413	5.8628	48.9204	27.6755
	Patients	9.4843	9.8167	60.49	20.209
	Patients	9.9161	11.828	69.1965	9.0594
	Patients	25.7804	15.2835	38.3197	20.6164
	Patients	17.7796	22.504	46.4761	13.2404
	Patients	17.7728	9.5519	64.4038	8.2715
	Patients	12.4963	15.6013	47.5322	24.3702
	Patients	13.4891	16.1128	40.8385	29.5596
	Patients	5.7057	6.3091	61.5666	26.4186
	Patients	16.0223	11.3349	50.3816	22.2612
	Patients	15.9539	14.0701	55.9995	13.9765
	Patients	8.4923	16.5173	60.4087	14.5817
	Patients	7.7146	10.1828	53.5643	28.5382
	Patients	4.9725	10.5152	62.8061	21.7062
	Patients	13.1494	19.7152	40.723	26.4124
	Patients	20.5242	15.95	46.7295	16.7963
	Patients	1.3843	6.171	57.0156	35.4292
	Patients	18.0377	19.7524	40.766	21.4439
	Patients	13.4529	12.4234	60.9818	13.1418
	Patients	14.4762	14.9207	37.0037	33.5994
	Patients	16.8033	14.1666	57.1688	11.8613
	Patients	33.6488	17.0892	37.0479	12.2141
	Patients	14.11	9.9332	57.9887	17.9681
	Patients	30.6704	28.8	30.8169	9.7127
	Patients	23.9647	13.9137	49.2314	12.8902
	Patients	17.0164	10.021	60.2784	12.6842
	Patients	28.0516	15.0747	40.1642	16.7095
	Patients	18.2123	21.1872	44.4355	16.165
	Patients	10.93	10.9052	58.9077	19.2571
	Patients	22.0556	15.0176	46.7269	16.1999
	Patients	16.7999	11.8847	46.0342	25.2812
	Patients	12.222	24.8312	49.6796	13.2671
	Patients	35.0742	18.5507	46.1494	0.2256
	Patients	25.1942	13.91	34.5862	26.3096
	Patients	14.685	12.6915	52.4127	20.2108
	Patients	18.0708	14.5453	35.7046	31.6793
	Patients	19.8424	9.6762	46.1093	24.3721
	Patients	23.3329	16.7324	39.7903	20.1443
	Patients	31.408	22.7061	35.3286	10.5573
	Patients	23.9756	29.0969	39.7121	7.2155
	Patients	17.6106	11.7746	45.7579	24.8568
	Patients	29.9087	19.3959	31.1715	19.5239
	Patients	12.7332	19.1958	52.7116	15.3594
	Patients	7.6641	8.2264	71.3304	12.7791
	Patients	5.5955	5.9633	68.1358	20.3053
	Patients	13.4397	17.9615	42.0603	26.5384
	Patients	17.6247	16.8906	39.0275	26.4572
	Patients	41.681	29.2083	21.9281	7.1825
	Patients	28.518	11.2659	43.7421	16.4741
	Patients	29.3278	25.5815	31.7957	13.295
	Patients	7.4385	12.6376	58.484	21.4399
	Patients	24.2423	12.6181	38.6043	24.5353
	Patients	18.6713	12.8414	52.7359	15.7514
	Patients	21.6284	28.5618	31.2153	18.5945
	Patients	18.495	13.6824	37.1338	30.6887
	Patients	19.8679	9.3889	62.2634	8.4798
	Patients	6.3116	7.044	72.6376	14.0067
	Patients	20.9085	14.0692	45.5568	19.4654
	Patients	17.0667	28.0826	37.1418	17.7089
	Patients	5.9366	7.7314	77.1425	9.1895
	Patients	0.3211	0.6918	79.7213	19.2658
	Patients	18.0542	23.2447	50.3327	8.3684
	Patients	17.0675	11.3928	62.4109	9.1287
	Patients	19.0457	15.4965	45.5635	19.8943
	Patients	18.5905	12.9134	51.3191	17.177
	Patients	14.1428	9.1558	40.0411	36.6603
	Patients	8.4975	2.7891	63.9918	24.7216
	Patients	19.8303	13.1225	35.7679	31.2793
	Patients	28.0883	32.3362	34.3088	5.2668
	Patients	19.1362	14.1983	47.6508	19.0146
	Patients	51.1168	23.8734	15.0208	9.989
	Patients	21.7172	16.6239	39.9877	21.6712
	Patients	5.449	8.7139	48.2797	37.5574
	Patients	19.1399	14.851	42.6077	23.4014
	Patients	8.4829	14.7879	49.5854	27.1438
	Patients	4.7086	8.494	43.4857	43.3117
	Patients	24.3934	24.1848	30.5174	20.9044
	Patients	8.8191	10.5735	49.7626	30.8449
	Patients	29.7288	41.9387	9.3845	18.948
	Patients	20.256	16.7126	44.6727	18.3587
	Patients	18.0288	15.079	48.7726	18.1197
	Patients	29.8448	9.8933	42.4723	17.7897
	Patients	14.9039	8.3375	46.7354	30.0232
	Patients	32.1548	36.3101	26.7771	4.7581
	Patients	10.5335	18.8275	53.1395	17.4994
	Patients	16.1556	17.7386	35.7615	30.3444
	Patients	24.2017	7.9229	51.5511	16.3243
	Siblings	15.937	18.1277	36.2911	29.6442
	Siblings	14.8539	11.5159	49.8988	23.7314
	Siblings	22.0123	16.1599	49.8299	11.9978
	Siblings	20.1165	23.4268	39.2929	17.1638
	Siblings	16.9344	27.693	33.7644	21.6082
	Siblings	3.5708	19.1953	45.1287	32.1051
	Siblings	17.3182	21.4197	39.3811	21.881
	Siblings	16.9642	14.5451	51.3072	17.1835
	Siblings	3.655	10.6965	69.4974	16.1511
	Siblings	17.4496	23.898	41.2062	17.4462
	Siblings	15.7189	29.8883	33.0523	21.3405
	Siblings	16.4838	27.255	44.3605	11.9007
	Siblings	17.1698	21.7406	40.8086	20.281
	Siblings	20.862	26.4054	31.4475	21.2851
	Siblings	11.3668	29.7549	35.3732	23.5051
	Siblings	13.2613	20.2598	39.3216	27.1573
	Siblings	4.8429	15.0783	56.8473	23.2315
	Siblings	21.8081	19.7425	31.6528	26.7967
	Siblings	24.9793	34.1852	25.403	15.4325
	Siblings	24.1665	36.971	37.8482	1.0142
	Siblings	17.4302	20.3152	39.9418	22.3128
	Siblings	19.7845	16.5457	47.4268	16.243
	Siblings	15.6964	18.0881	38.1977	28.0178
	Siblings	16.5229	19.3388	30.1055	34.0329
	Siblings	16.6897	25.2938	43.6384	14.378
	Siblings	9.1936	22.936	48.0629	19.8075
	Siblings	22.7018	31.6892	33.308	12.301
	Siblings	20.6133	42.2923	19.7876	17.3068
	Siblings	12.8273	14.8035	49.1973	23.1719
	Siblings	12.9167	15.8496	49.3859	21.8478
	Siblings	32.9553	23.4881	32.3145	11.2421
	Siblings	8.3617	49.9586	24.4397	17.2399
	Siblings	23.3337	27.3712	29.5551	19.7401
	Siblings	24.4265	16.4024	52.6764	6.4948
	Siblings	0.0842	1.8554	83.6381	14.4223
	Siblings	20.0834	21.0533	38.2469	20.6164
	Siblings	10.1492	13.3246	57.8577	18.6686
	Siblings	0.5197	11.0596	44.6622	43.7585
	Siblings	9.8749	14.1305	64.8107	11.1838
	Siblings	17.9547	17.2004	43.0919	21.753
	Siblings	16.7833	23.1861	28.1273	31.9033
	Siblings	13.0757	18.6192	42.9771	25.328
	Siblings	15.5848	53.7224	19.1367	11.5562
	Controls	12.146	9.9943	35.2729	42.5868
	Controls	8.3005	30.098	44.2856	17.3159
	Controls	24.8364	20.6211	36.0503	18.4922
	Controls	10.4926	18.8032	31.6295	39.0747
	Controls	15.5561	29.8851	30.7444	23.8143
	Controls	3.6229	7.2133	64.6398	24.5239
	Controls	9.5221	17.0114	44.8523	28.6141
	Controls	2.8287	10.6377	35.1616	51.372
	Controls	14.402	19.5305	17.0603	49.0072
	Controls	26.2268	32.065	20.1932	21.515
	Controls	21.8205	17.2596	31.8041	29.1158
	Controls	13.2878	14.2503	40.8712	31.5907
	Controls	13.9969	17.8928	36.6661	31.4442
	Controls	18.2481	16.9363	39.875	24.9406
	Controls	12.8169	18.1007	41.7431	27.3393
	Controls	21.125	21.4801	37.7117	19.6832
	Controls	9.4672	2.121	42.6075	45.8044
	Controls	11.5335	13.7028	37.3138	37.4499
	Controls	17.5977	21.4062	25.2214	35.7747
	Controls	11.0528	24.5796	42.5766	21.791
	Controls	20.0822	18.5575	11.0845	50.2758
	Controls	17.412	20.6892	34.877	27.0217
	Controls	15.0653	17.16	49.0522	18.7225
	Controls	16.7599	35.0789	31.1662	16.9949
	Controls	28.799	19.5991	24.4749	27.1269
	Controls	21.3085	23.2178	27.198	28.2756
	Controls	10.7483	8.2842	25.3996	55.5679
	Controls	21.2135	14.3322	54.6174	9.8369
	Controls	13.5412	12.9683	53.592	19.8984
	Controls	13.304	26.4987	36.8202	23.3771
	Controls	38.1217	34.0539	15.3046	12.5198
	Controls	19.8943	17.0522	28.7942	34.2594
	Controls	22.4339	11.6011	58.257	7.708
	Controls	18.8854	21.1314	32.7311	27.2521
	Controls	4.4246	15.5144	43.7271	36.3339
	Controls	51.7286	9.3199	21.888	17.0636
	Controls	22.6349	17.2863	31.081	28.9978
	Controls	7.6911	15.2689	49.4863	27.5536
	Controls	4.642	26.858	60.5866	7.9134
	Controls	6.7818	15.712	42.3174	35.1887
	Controls	12.1374	19.7868	38.8208	29.255
	Controls	23.9157	15.2043	50.3445	10.5354
	Controls	20.7129	17.9646	26.8929	34.4296
	Controls	19.2907	16.5736	19.1845	44.9512
	Controls	20.9937	27.497	18.1532	33.3562
	Controls	17.2307	16.6987	32.6834	33.3872
	Controls	60.6045	15.0915	13.592	10.712
	Controls	7.6853	14.163	24.2831	53.8687
	Controls	34.2588	10.2746	23.7391	31.7275
	Controls	25.1541	18.416	42.772	13.6579
	Controls	12.0841	28.6744	16.6152	42.6263
	Controls	27.6375	18.8008	15.5662	37.9955
	Controls	52.5903	3.0355	29.4018	14.9724
	Controls	11.1392	29.1915	33.1077	26.5616
	Controls	16.8884	17.0026	29.0673	37.0417
	Controls	15.5931	33.4287	39.6645	11.3138
	Controls	54.1604	24.3829	12.4592	8.9975
	Controls	13.1413	31.7162	31.3431	23.7994
	Controls	20.1893	17.1174	48.4061	14.2871
	Controls	18.2628	27.2362	28.0388	26.4621
	Controls	17.677	16.6239	41.8374	23.8617
	Controls	22.8869	28.294	23.4692	25.3499
	Controls	20.2793	26.2003	14.5959	38.9245
	Controls	24.9106	10.845	28.6141	35.6303
	Controls	19.9863	16.577	40.5756	22.8611
	Controls	14.1543	18.1492	24.0865	43.61
	Controls	15.1904	19.5125	46.7793	18.5178
	Controls	26.3994	18.3587	40.7598	14.4821
	Controls	14.7456	19.7468	29.5714	35.9362
	Controls	15.3079	11.8429	35.1147	37.7345
	Controls	25.7667	13.6269	47.4456	13.1609
	Controls	2.8932	40.6799	23.1686	33.2583
	Controls	14.648	20.8084	46.0591	18.4846
	Controls	21.4671	18.713	33.2815	26.5384
	Controls	19.3585	18.8586	31.5502	30.2327

## Sheet: Figure 1d
Figure 1b	Occurrence
	Group	Class A	Class B	Class C	Class D
	Patients	0.943872	0.982784	2.84902	2.31885
	Patients	1.31776	2.1271	2.89395	1.61011
	Patients	2.24077	2.49088	2.93171	1.92269
	Patients	1.32493	2.17075	2.68326	0.58752
	Patients	2.49165	2.76237	2.68736	1.82912
	Patients	1.77677	1.3303	3.26771	2.72755
	Patients	1.88326	2.78746	2.76659	1.10835
	Patients	0.974592	2.56346	2.61005	0.601728
	Patients	2.68851	2.74112	3.10515	1.71482
	Patients	2.3232	2.07757	3.21114	1.98694
	Patients	2.64538	2.39539	2.8544	2.00896
	Patients	3.13741	1.30406	1.48749	2.8832
	Patients	2.76237	1.8624	2.90829	2.78746
	Patients	1.72262	1.78624	2.90445	2.35904
	Patients	1.9351	0.847232	2.93504	2.43046
	Patients	1.14035	1.23238	2.60954	2.03507
	Patients	1.32454	1.39469	2.53056	1.22368
	Patients	2.69901	1.97453	3.28806	2.24141
	Patients	1.91808	1.99565	2.78874	1.48275
	Patients	1.66195	1.19437	2.38886	1.03706
	Patients	1.61434	1.86432	3.09312	2.36006
	Patients	1.44998	1.66656	2.70413	2.52902
	Patients	0.857088	0.928512	3.07584	2.54899
	Patients	1.76384	1.43974	2.90266	2.04621
	Patients	1.80198	1.62496	3.14048	1.776
	Patients	1.01786	1.76333	2.59814	1.59821
	Patients	1.01286	1.23277	2.77146	2.4352
	Patients	0.749952	1.28499	2.88986	2.16486
	Patients	1.59539	2.01805	3.10899	2.43174
	Patients	2.23232	1.89466	3.18413	1.86842
	Patients	0.24128	0.95616	3.04371	2.97357
	Patients	1.82618	2.04659	2.99571	2.19059
	Patients	1.53382	1.37702	2.71181	1.55507
	Patients	1.4569	1.43962	2.39219	2.26291
	Patients	1.58029	1.45088	2.40614	1.39277
	Patients	3.01914	2.17306	3.072	1.5095
	Patients	1.70611	1.3289	3.13152	1.9561
	Patients	2.93734	2.83648	2.82688	1.35578
	Patients	2.53235	1.79622	3.34246	1.77306
	Patients	1.75898	1.35002	2.74534	1.49082
	Patients	2.4768	1.68973	2.76378	1.84256
	Patients	2.21427	2.33024	3.1159	1.83027
	Patients	1.32723	1.32262	3.00442	2.14541
	Patients	2.2857	1.74989	2.99994	1.92845
	Patients	2.01843	1.55546	3.17581	2.36109
	Patients	1.57018	2.44723	3.17978	1.6841
	Patients	3.06022	2.1335	3.21114	0.051712
	Patients	2.2999	1.59437	2.69427	2.28326
	Patients	1.72838	1.4784	3.09478	2.21978
	Patients	1.90246	1.67373	2.5719	2.48717
	Patients	2.21043	1.35962	3.19731	2.46042
	Patients	2.08154	1.83667	2.89779	2.10701
	Patients	2.78234	2.50458	2.97216	1.33786
	Patients	2.30554	2.6295	3.05075	0.958336
	Patients	1.79226	1.30931	2.76262	2.28378
	Patients	2.6551	2.10765	2.75853	2.04736
	Patients	1.63392	2.10266	3.24544	1.77229
	Patients	1.06035	1.09043	2.71974	1.6681
	Patients	0.787456	0.83328	2.52493	2.01242
	Patients	1.47456	1.75424	2.51264	2.33037
	Patients	1.96109	1.89222	2.94387	2.39642
	Patients	2.5559	2.51712	2.03443	0.86208
	Patients	2.59994	1.44998	3.0999	2.0041
	Patients	2.30451	2.10906	2.1408	1.24992
	Patients	0.969856	1.51283	2.98266	2.2025
	Patients	2.4329	1.48211	2.73203	2.24102
	Patients	2.24998	1.75411	3.42899	1.90822
	Patients	2.16371	2.48704	2.53875	2.06029
	Patients	1.8537	1.65555	2.64141	2.49997
	Patients	2.12723	1.22266	2.91802	1.20448
	Patients	0.82496	1.00826	2.55411	1.64992
	Patients	2.1943	1.70368	3.18502	1.9305
	Patients	2.04314	2.74022	3.0432	2.0384
	Patients	0.706816	0.982784	2.0215	1.18963
	Patients	0.042368	0.131328	2.08896	2.02957
	Patients	1.89402	2.21184	2.71603	1.15251
	Patients	1.87034	1.44896	2.57856	1.15738
	Patients	2.08179	1.73696	2.99123	2.05171
	Patients	1.85165	1.47878	2.76262	1.8432
	Patients	1.60768	1.20691	2.99123	2.94387
	Patients	1.26746	0.469248	3.07443	2.57882
	Patients	1.99987	1.57325	2.79296	2.72832
	Patients	2.51238	2.64576	2.76659	0.758272
	Patients	2.16973	1.8112	3.19795	2.14618
	Patients	3.0999	2.41357	1.70445	1.43181
	Patients	2.36762	2.00486	3.26464	2.37248
	Patients	0.64576	0.724992	2.51661	2.37082
	Patients	1.99987	1.71994	2.91994	2.27494
	Patients	1.07072	1.74054	2.83955	2.57536
	Patients	0.704512	1.14995	3.24083	3.34528
	Patients	2.38554	2.35584	2.63552	2.09318
	Patients	1.18963	1.45254	3.46534	3.03437
	Patients	2.6624	3.11245	1.26669	2.0416
	Patients	2.13837	1.87942	3.02669	1.99552
	Patients	1.81888	1.51718	2.50419	1.81466
	Patients	2.69389	1.36205	3.11629	2.0215
	Patients	1.65082	1.09914	3.09901	2.78003
	Patients	2.8663	3.10336	2.60762	0.711168
	Patients	1.29165	2.02496	3.21242	2.01664
	Patients	1.87712	2.00435	3.01747	2.7017
	Patients	2.38323	1.10413	2.96653	1.77075
	Siblings	1.54573	1.57082	2.23322	1.83322
	Siblings	1.92717	1.33632	3.09082	2.39078
	Siblings	1.81888	1.64646	2.44826	1.34042
	Siblings	2.04237	2.39821	2.86861	1.8304
	Siblings	1.96544	2.57318	2.7671	2.37926
	Siblings	0.541696	1.94573	3.15405	2.82906
	Siblings	1.88787	2.224	2.83174	2.19392
	Siblings	1.8377	1.70176	2.95168	1.81133
	Siblings	0.5536	1.39277	2.63386	1.79456
	Siblings	1.73696	2.21107	2.74995	1.7801
	Siblings	1.83744	2.82074	3.07904	2.2999
	Siblings	1.81248	2.52493	3.01658	1.53331
	Siblings	1.91219	2.25869	2.92096	2.10086
	Siblings	2.22912	2.69581	2.92902	2.20403
	Siblings	1.37498	2.38746	2.57075	2.23322
	Siblings	1.56659	2.18739	3.0249	2.63744
	Siblings	0.593152	1.30086	2.11008	1.68218
	Siblings	2.4576	2.27533	3.08467	2.84736
	Siblings	2.54234	3.15674	2.58893	1.98298
	Siblings	2.4297	3.00864	2.94733	0.175488
	Siblings	1.99552	2.22362	3.08326	2.43853
	Siblings	1.90413	1.77907	2.56653	1.69997
	Siblings	1.90349	2.1271	3.07878	2.74112
	Siblings	1.84538	2.05453	2.58624	2.74995
	Siblings	1.94534	2.30451	2.83622	1.61818
	Siblings	1.22266	2.32717	2.8544	2.12723
	Siblings	2.14822	2.59315	2.65664	1.51693
	Siblings	2.35085	3.03501	2.10086	1.76742
	Siblings	1.43219	1.72877	3.08045	2.45325
	Siblings	1.48723	1.69062	2.89818	2.18637
	Siblings	2.86835	2.43418	2.76301	1.28064
	Siblings	1.02963	2.80077	2.18214	1.78803
	Siblings	2.40448	2.7817	2.74995	2.17267
	Siblings	1.98298	1.6864	2.56768	0.838912
	Siblings	0.021504	0.249984	1.61638	1.4784
	Siblings	1.69485	1.77958	2.32192	1.88979
	Siblings	1.04307	1.22842	2.46541	1.72838
	Siblings	0.084736	1.55507	3.30496	3.18208
	Siblings	1.27629	1.66221	2.89459	1.46483
	Siblings	2.06464	1.95686	3.31021	2.36198
	Siblings	1.91245	2.41242	2.69158	2.74995
	Siblings	1.47494	1.94995	2.97485	2.5833
	Siblings	1.74144	3.07187	2.11008	1.39827
	Controls	1.54739	1.32326	2.86195	3.1895
	Controls	1.14726	2.48653	2.8704	1.86598
	Controls	1.9625	1.94995	2.50829	1.91245
	Controls	1.02579	1.62496	1.83616	1.81888
	Controls	1.90413	2.46246	2.70413	2.37082
	Controls	0.445824	0.837504	2.48742	2.20826
	Controls	1.16838	1.70406	2.52032	2.23462
	Controls	0.41664	1.37907	2.53325	2.77069
	Controls	1.87034	2.1897	2.01843	3.22214
	Controls	2.61146	2.9865	2.25434	2.30349
	Controls	2.23526	2.09792	2.84301	2.64691
	Controls	1.41069	1.58477	2.59814	2.57574
	Controls	1.83322	2.05261	2.96038	2.79373
	Controls	1.88749	1.81248	2.47488	2.2249
	Controls	1.47315	1.89722	3.14726	2.71424
	Controls	2.12723	2.13632	2.77261	2.02726
	Controls	1.31136	0.372736	3.09645	3.11834
	Controls	1.32582	1.46867	2.71424	2.65165
	Controls	1.87059	2.14643	2.4137	2.7671
	Controls	1.16659	1.92589	2.12954	1.70368
	Controls	2.21478	1.99987	1.27629	3.04819
	Controls	1.96186	2.11853	2.81344	2.66099
	Controls	1.63226	1.76461	2.7744	1.8039
	Controls	1.78803	2.55923	2.55078	1.95328
	Controls	2.40781	1.98234	2.60518	2.78054
	Controls	2.29299	2.3017	2.53005	2.51712
	Controls	1.09581	0.937472	2.01664	2.24576
	Controls	1.88749	1.42912	2.59571	1.22496
	Controls	1.47917	1.55827	2.5833	1.96659
	Controls	1.80928	2.4279	3.08045	2.54234
	Controls	2.63782	2.75418	1.65939	1.42234
	Controls	2.38349	2.05594	2.78438	3.15507
	Controls	2.46106	1.59987	3.01658	1.0889
	Controls	2.11149	2.12045	2.74995	2.50432
	Controls	0.695424	1.85907	3.19539	3.10899
	Controls	2.52186	1.09645	1.98682	1.64032
	Controls	2.3113	1.9648	2.79821	2.592
	Controls	1.12998	1.7449	2.94989	2.55488
	Controls	0.629504	1.99987	2.49549	0.999936
	Controls	0.97408	1.76717	3.10336	2.90074
	Controls	1.48954	2.11456	3.03117	2.56755
	Controls	2.10842	1.66029	2.73101	1.24518
	Controls	2.31693	2.14272	2.76326	3.1159
	Controls	1.71482	1.70611	1.75872	2.70605
	Controls	2.26304	2.65344	2.1184	2.91661
	Controls	2.04736	1.94816	2.91802	2.71974
	Controls	3.0423	1.90669	1.5296	1.3559
	Controls	0.970752	1.68742	2.4791	2.87078
	Controls	2.92147	1.27936	2.30874	2.71066
	Controls	2.12493	1.76717	2.60762	1.54304
	Controls	1.41363	2.52262	1.82272	3.10899
	Controls	2.52186	2.03507	1.67974	2.86835
	Controls	3.02528	0.499968	2.64397	1.77536
	Controls	1.53011	2.94822	2.87488	2.65946
	Controls	1.79238	2.02355	2.5943	2.99994
	Controls	1.4464	2.13389	2.31693	1.23661
	Controls	3.14214	2.54298	1.43962	1.1767
	Controls	1.6919	2.63386	2.70528	2.3392
	Controls	1.90669	1.69485	2.69056	1.57197
	Controls	2.00448	2.48627	2.63629	2.56806
	Controls	2.05389	1.88723	3.01453	2.38221
	Controls	2.37491	2.54157	2.19904	2.39808
	Controls	2.02496	2.31654	1.58746	2.64576
	Controls	1.66976	1.03296	1.70752	1.95277
	Controls	2.18419	1.73235	3.03936	2.30694
	Controls	1.56813	1.89082	2.36813	3.00442
	Controls	1.44435	1.65274	2.4768	1.75462
	Controls	2.49523	2.15552	2.95744	1.66976
	Controls	1.65171	2.08026	2.37939	2.60262
	Controls	1.66374	1.42669	2.72832	2.91802
	Controls	2.36838	1.42976	2.50867	1.57018
	Controls	0.449152	3.26259	2.50842	3.04653
	Controls	1.57197	1.97875	2.75418	1.8601
	Controls	2.26688	2.22874	2.8855	2.6016
	Controls	2.10586	1.87712	2.53376	2.58048

## Sheet: Figure 2a
Figure 2a	Spatial configuration of the four microstate classes (A, B, C, D)
Electrode Names	Class A		Class B		Class C		Class D
	Patients	FEP	Patients	FEP	Patients	FEP	Patients	FEP
Fp1	0.0298696	0.0989401	0.116636	0.101342	0.159182	0.149717	0.0442243	0.0259191
AF7	-0.00222477	0.0594607	0.14845	0.116772	0.142842	0.134113	0.0273385	-0.0147903
AF3	0.0140984	0.0660421	0.135766	0.120205	0.159564	0.147561	0.0855326	0.0506687
F1	0.0296527	0.0630557	0.110123	0.125169	0.153185	0.145	0.153636	0.124894
F3	-0.0036179	0.0236504	0.149491	0.140303	0.144766	0.140973	0.119015	0.0723688
F5	-0.033388	0.00236688	0.17066	0.142477	0.128281	0.135111	0.0733065	0.019608
F7	-0.0444919	0.00673283	0.171385	0.127791	0.111256	0.115675	-0.0032511	-0.0442008
FT7	-0.0827171	-0.054713	0.168721	0.123907	0.0559504	0.0752798	-0.0328635	-0.0698433
FC5	-0.0754228	-0.0709975	0.166512	0.130925	0.0837036	0.105572	0.0624647	0.00306596
FC3	-0.0470101	-0.0303923	0.146406	0.13881	0.103282	0.107118	0.140115	0.0945398
FC1	0.00172433	0.0174369	0.105628	0.119765	0.113464	0.119847	0.179013	0.142489
C1	-0.0474341	-0.0556469	0.0735099	0.0950247	0.047653	0.0488709	0.171042	0.143851
C3	-0.116634	-0.106126	0.130587	0.132636	0.0325098	0.0451519	0.129376	0.0781888
C5	-0.137951	-0.134714	0.152197	0.143729	0.0217604	0.036795	0.0460631	-0.0103159
T7	-0.127796	-0.114613	0.15779	0.119615	0.00726328	0.0266818	-0.0555048	-0.104492
TP7	-0.185873	-0.170009	0.136395	0.104831	-0.0601935	-0.040494	-0.0952166	-0.161609
CP5	-0.19727	-0.197851	0.126925	0.121601	-0.0543201	-0.0448847	0.00403861	-0.0624891
CP3	-0.17725	-0.175747	0.10083	0.106626	-0.0426782	-0.0352963	0.0870322	0.0211042
CP1	-0.0996772	-0.120963	0.0405616	0.0724286	-0.0299725	-0.0306504	0.127739	0.0964956
P1	-0.143633	-0.167511	0.00399137	0.0346302	-0.105823	-0.106629	0.0664502	0.0278432
P3	-0.220157	-0.219026	0.0592441	0.0741925	-0.123694	-0.119626	0.0135003	-0.0664024
P5	-0.250864	-0.242217	0.0879264	0.0801015	-0.143253	-0.131358	-0.0752589	-0.159788
P7	-0.250186	-0.237025	0.0975781	0.0717818	-0.145126	-0.130599	-0.150552	-0.224237
P9	-0.162206	-0.126447	0.0855762	0.0342622	-0.101806	-0.0783296	-0.227531	-0.260922
PO7	-0.26555	-0.263002	0.0578336	0.0300948	-0.203623	-0.209821	-0.187098	-0.257543
PO3	-0.239733	-0.247313	0.0162565	0.0315101	-0.196101	-0.196075	-0.0797596	-0.155222
O1	-0.198694	-0.202684	-0.0109223	-0.0232287	-0.201297	-0.223938	-0.18018	-0.24214
Iz	-0.066962	-0.0599977	-0.0464114	-0.090868	-0.152393	-0.146429	-0.24333	-0.244906
Oz	-0.0860816	-0.102015	-0.0910589	-0.114257	-0.184724	-0.204877	-0.189721	-0.200901
POz	-0.0888299	-0.128293	-0.107145	-0.0731183	-0.175307	-0.179465	-0.048348	-0.0790562
Pz	-0.0519612	-0.0935138	-0.076868	-0.0225921	-0.0956232	-0.103285	0.0750899	0.0706574
CPz	-0.0106787	-0.0499269	-0.0381566	0.0179782	-0.0151626	-0.0192717	0.136003	0.148841
Fpz	0.0646594	0.128089	0.0863737	0.0791495	0.167378	0.151665	0.0436342	0.0323126
Fp2	0.0917242	0.152354	0.0551817	0.0575872	0.16183	0.146138	0.0317864	0.0337854
AF8	0.12281	0.172222	0.0195418	0.0173122	0.148636	0.13813	-0.00566743	0.0191687
AF4	0.110756	0.154346	0.0379026	0.0528493	0.160231	0.148253	0.0606562	0.0730127
Afz	0.0703041	0.114133	0.0830813	0.0903457	0.168194	0.151488	0.0972368	0.0902887
Fz	0.0698983	0.0905492	0.075169	0.0975826	0.15494	0.146351	0.152737	0.141685
F2	0.10295	0.121306	0.0394872	0.0780891	0.151727	0.141326	0.126345	0.137897
F4	0.129473	0.145281	0.0103156	0.0358882	0.145848	0.134639	0.089703	0.119875
F6	0.145393	0.16311	-0.00496115	-0.000344955	0.134201	0.135423	0.0333229	0.0735368
F8	0.146115	0.168786	-0.00914842	-0.018095	0.106039	0.117843	-0.041244	0.00281845
FT8	0.151847	0.156201	-0.0515243	-0.0767483	0.0601066	0.0804855	-0.0802612	-0.0106334
FC6	0.16473	0.163572	-0.0592074	-0.0535988	0.0835911	0.0856112	0.0140772	0.0833201
FC4	0.146323	0.133263	-0.0508292	-0.0142035	0.0970766	0.0901934	0.0957827	0.14403
FC2	0.106479	0.095524	-0.00789339	0.0342734	0.106841	0.102493	0.151028	0.1746
FCz	0.0612585	0.0516127	0.0500953	0.0861481	0.11533	0.118661	0.185957	0.181294
Cz	0.0328623	0.00726545	0.00239747	0.050439	0.0545797	0.0598312	0.174355	0.179013
C2	0.0969505	0.0597749	-0.0667021	-0.0106345	0.0420794	0.0353329	0.131383	0.175165
C4	0.144781	0.105176	-0.12416	-0.0881081	0.025153	0.0177117	0.0637802	0.145206
C6	0.165132	0.134084	-0.133674	-0.131681	0.0089198	0.0126475	-0.011183	0.0668192
T8	0.148845	0.13976	-0.106052	-0.14322	-0.00384331	0.0179241	-0.115576	-0.0464273
TP8	0.139425	0.114628	-0.180339	-0.218376	-0.0816488	-0.0636908	-0.166034	-0.0902178
CP6	0.142384	0.104931	-0.202175	-0.197375	-0.0730114	-0.0699004	-0.0673114	0.0127759
CP4	0.120796	0.06506	-0.182157	-0.147708	-0.0481839	-0.0633356	0.0224807	0.0941846
CP2	0.0644538	0.0128562	-0.125845	-0.0644556	-0.0332385	-0.0400495	0.092429	0.135546
P2	0.0348362	-0.0197469	-0.159327	-0.114492	-0.103725	-0.113947	0.0380052	0.0700133
P4	0.0960911	0.0368765	-0.226945	-0.200396	-0.128412	-0.137721	-0.0444507	0.0204723
P6	0.119645	0.0661432	-0.256233	-0.266142	-0.151792	-0.153522	-0.134399	-0.052607
P8	0.128058	0.0845649	-0.240674	-0.286698	-0.165394	-0.151723	-0.226413	-0.128052
P10	0.0849467	0.0809383	-0.136932	-0.206192	-0.121278	-0.102135	-0.275262	-0.204986
PO8	0.0773305	0.0493599	-0.256377	-0.309762	-0.216467	-0.231638	-0.251338	-0.178613
PO4	0.056021	-0.00141899	-0.239411	-0.247009	-0.198554	-0.217777	-0.132834	-0.0723808
O2	0.00166972	-0.0175416	-0.185395	-0.218869	-0.200717	-0.219146	-0.225092	-0.184578

## Sheet: Figure 2b
Figure 2b	Mean Duration
	Group	Class A	Class B	Class C	Class D
	FEP	64.8671	63.871	92.1854	75.4529
	FEP	58.8015	54.7142	133.478	55.6435
	FEP	81.5493	80.0449	105.875	72.8891
	FEP	56.4693	68.1217	121.79	71.5613
	FEP	71.5545	70.8513	88.7544	82.0077
	FEP	147.507	65.9611	61.1266	64.7357
	FEP	64.5259	67.9154	116.242	57.0651
	FEP	71.7735	73.627	80.0958	62.0387
	FEP	54.3567	63.6324	102.034	108.384
	FEP	67.0424	82.1603	136.513	75.0756
	FEP	64.6305	61.9923	133.709	60.1155
	FEP	74.6398	71.1961	79.8326	65.88
	FEP	61.7844	70.266	83.5317	71.0706
	FEP	72.227	80.694	96.2564	63.3904
	FEP	58.9312	72.8299	83.4933	77.6702
	FEP	67.4237	71.7816	96.8141	65.7127
	FEP	66.91	72.7861	106.608	69.6739
	FEP	74.9185	64.5254	88.3568	69.8316
	FEP	65.674	65.5686	117.441	63.5427
	FEP	64.7776	67.6944	117.033	61.1875
	FEP	56.5039	73.0986	121.491	59.5671
	FEP	72.4003	254.178	55.8238	54.6099
	Patients_22	59.3021	55.5211	131.024	71.5757
	Patients_22	74.824	84.3399	94.5949	56.842
	Patients_22	51.1685	81.781	108.373	53.8666
	Patients_22	68.3674	71.14	96.3875	70.4179
	Patients_22	82.1528	78.0416	108.135	86.003
	Patients_22	64.7461	75.0328	101.503	65.4887
	Patients_22	57.8752	62.0913	102.952	75.1516
	Patients_22	63.7647	67.5996	87.5856	75.018
	Patients_22	53.5237	55.2791	122.116	72.1753
	Patients_22	48.6079	51.8097	127.605	86.7992
	Patients_22	63.9268	66.3883	129.938	67.5004
	Patients_22	81.0302	66.3222	101.004	70.4875
	Patients_22	59.4011	73.2863	103.907	61.1897
	Patients_22	76.4813	79.8316	93.1059	59.6001
	Patients_22	61.5479	65.0306	93.2021	70.9006
	Patients_22	79.8115	59.8486	97.7102	61.6874
	Patients_22	61.4012	57.7693	105.568	65.6566
	Patients_22	69.9562	62.4225	97.8851	66.9537
	Patients_22	73.8722	63.7858	88.8692	83.9806
	Patients_22	80.6222	87.7039	87.3103	57.7804
	Patients_22	67.1214	59.514	105.57	69.5108
	Patients_22	68.7293	65.0867	100.36	67.2681

## Sheet: Figure 2c
Figure 2c	Time Coverage
	Group	Class A	Class B	Class C	Class D
	FEP	17.7956	13.3036	42.1471	26.7537
	FEP	7.2495	7.703	71.5714	13.4761
	FEP	22.6523	20.2305	40.6758	16.4415
	FEP	5.0717	15.7095	57.9677	21.2511
	FEP	21.5764	18.5806	31.8713	27.9718
	FEP	65.8922	12.0585	10.0381	12.0113
	FEP	14.9165	19.2237	56.548	9.3119
	FEP	28.1754	29.2719	34.1134	8.4393
	FEP	5.7599	6.3458	42.7952	45.0991
	FEP	11.5263	17.4636	57.3744	13.6356
	FEP	10.6814	10.5891	65.1788	13.5507
	FEP	27.3534	25.0737	29.896	17.6769
	FEP	13.6217	24.5872	34.388	27.4031
	FEP	20.396	24.1169	40.3744	15.1126
	FEP	12.7723	24.5277	33.633	29.0669
	FEP	16.3098	23.2946	42.9779	17.4177
	FEP	14.5897	21.6036	46.7226	17.0841
	FEP	23.1275	17.086	37.8699	21.9166
	FEP	10.8462	15.5571	58.6524	14.9443
	FEP	12.5095	18.1866	53.1365	16.1674
	FEP	9.8988	23.2024	56.2417	10.6572
	FEP	12.4447	81.7989	3.6526	2.1038
	Patients_22	7.6338	7.1792	61.8345	23.3525
	Patients_22	18.6778	34.0451	39.25	8.0271
	Patients_22	6.7695	32.2222	56.9135	4.0948
	Patients_22	20.4196	19.5138	42.6912	17.3755
	Patients_22	17.0413	16.6081	40.7869	25.5637
	Patients_22	17.7796	22.504	46.4761	13.2404
	Patients_22	12.4963	15.6013	47.5322	24.3702
	Patients_22	13.4891	16.1128	40.8385	29.5596
	Patients_22	5.7057	6.3091	61.5666	26.4186
	Patients_22	1.3843	6.171	57.0156	35.4292
	Patients_22	13.4529	12.4234	60.9818	13.1418
	Patients_22	28.0516	15.0747	40.1642	16.7095
	Patients_22	12.222	24.8312	49.6796	13.2671
	Patients_22	23.9756	29.0969	39.7121	7.2155
	Patients_22	13.4397	17.9615	42.0603	26.5384
	Patients_22	28.518	11.2659	43.7421	16.4741
	Patients_22	18.6713	12.8414	52.7359	15.7514
	Patients_22	20.9085	14.0692	45.5568	19.4654
	Patients_22	19.8303	13.1225	35.7679	31.2793
	Patients_22	28.0883	32.3362	34.3088	5.2668
	Patients_22	19.1362	14.1983	47.6508	19.0146
	Patients_22	20.256	16.7126	44.6727	18.3587

## Sheet: Figure 2d
Figure 2d	Occurrence
	Group	Class A	Class B	Class C	Class D
	FEP	2.0791	1.6375	3.22906	2.67494
	FEP	0.978816	0.974592	2.73715	1.80083
	FEP	2.09574	1.89581	2.72077	1.79162
	FEP	0.726528	1.664	2.67174	1.99987
	FEP	2.31347	2.08038	2.7287	2.66522
	FEP	2.58176	1.42234	1.25427	1.43526
	FEP	1.55802	1.97312	2.61146	1.22317
	FEP	2.94285	2.85517	2.95603	1.11834
	FEP	0.7584	0.733056	2.38976	2.29658
	FEP	1.47917	1.76243	3.12909	1.58746
	FEP	1.23635	1.26362	2.67264	1.64083
	FEP	2.6999	2.67264	2.7817	2.11354
	FEP	1.66362	2.53171	2.92262	2.80448
	FEP	2.18522	2.25421	2.98701	1.85766
	FEP	1.67232	2.5129	2.95245	2.7241
	FEP	1.6727	2.18176	2.83174	1.91808
	FEP	1.67104	2.09203	2.93414	1.90784
	FEP	2.2999	2.03738	3.10413	2.37914
	FEP	1.2457	1.68102	2.80589	1.76282
	FEP	1.38125	1.94483	2.80922	1.86432
	FEP	1.43334	2.37914	3.09158	1.39584
	FEP	1.37715	1.73683	0.548224	0.324608
	Patients_22	0.943872	0.982784	2.84902	2.31885
	Patients_22	1.88326	2.78746	2.76659	1.10835
	Patients_22	0.974592	2.56346	2.61005	0.601728
	Patients_22	2.3232	2.07757	3.21114	1.98694
	Patients_22	1.72262	1.78624	2.90445	2.35904
	Patients_22	1.91808	1.99565	2.78874	1.48275
	Patients_22	1.61434	1.86432	3.09312	2.36006
	Patients_22	1.44998	1.66656	2.70413	2.52902
	Patients_22	0.857088	0.928512	3.07584	2.54899
	Patients_22	0.24128	0.95616	3.04371	2.97357
	Patients_22	1.53382	1.37702	2.71181	1.55507
	Patients_22	2.4768	1.68973	2.76378	1.84256
	Patients_22	1.57018	2.44723	3.17978	1.6841
	Patients_22	2.30554	2.6295	3.05075	0.958336
	Patients_22	1.47456	1.75424	2.51264	2.33037
	Patients_22	2.59994	1.44998	3.0999	2.0041
	Patients_22	2.24998	1.75411	3.42899	1.90822
	Patients_22	2.1943	1.70368	3.18502	1.9305
	Patients_22	1.99987	1.57325	2.79296	2.72832
	Patients_22	2.51238	2.64576	2.76659	0.758272
	Patients_22	2.16973	1.8112	3.19795	2.14618
	Patients_22	2.13837	1.87942	3.02669	1.99552

## Sheet: Figure 3a
Figure 3a	Mean Duration
	Group	First Testing Session				Second Testing Session				Third Testing Session
		Class A	Class B	Class C	Class D	Class A	Class B	Class C	Class D	Class A	Class B	Class C	Class D
	FEP_2	64.8671	63.871	92.1854	75.4529	65.4239	63.6479	86.1836	68.1089
	FEP_2	81.5493	80.0449	105.875	72.8891	82.6276	80.9281	101.152	58.4752
	FEP_2	56.4693	68.1217	121.79	71.5613	41.8903	64.0284	153.545	61.7086
	FEP_2	71.5545	70.8513	88.7544	82.0077	85.6394	72.4699	84.4041	56.4711
	FEP_2	147.507	65.9611	61.1266	64.7357	67.4984	65.4312	104.243	86.1633
	FEP_2	64.5259	67.9154	116.242	57.0651	67.9866	65.1406	107.87	58.9431
	FEP_2	71.7735	73.627	80.0958	62.0387	66.0671	62.3857	87.9861	60.3306
	FEP_2	54.3567	63.6324	102.034	108.384	52.1492	59.8234	112.13	99.9088
	FEP_2	64.6305	61.9923	133.709	60.1155	66.4199	73.8194	105.111	62.9419
	FEP_2	74.6398	71.1961	79.8326	65.88	66.1341	83.163	101.518	63.8295
	FEP_2	72.227	80.694	96.2564	63.3904	77.1411	75.0471	90.3328	61.7033
	FEP_2	58.9312	72.8299	83.4933	77.6702	69.9785	65.6373	80.7061	70.8019
	FEP_2	66.91	72.7861	106.608	69.6739	61.5992	75.7335	105.712	58.0694
	FEP_2	74.9185	64.5254	88.3568	69.8316	76.5516	77.1906	82.1625	70.7015
	FEP_2	64.7776	67.6944	117.033	61.1875	63.8106	72.6161	111.507	73.4305
	FEP_2	56.5039	73.0986	121.491	59.5671	66.0677	68.3484	108.548	60.7268
	FEP_3	64.8671	63.871	92.1854	75.4529	65.4239	63.6479	86.1836	68.1089	74.827	66.5611	85.4218	71.4133
	FEP_3	81.5493	80.0449	105.875	72.8891	82.6276	80.9281	101.152	58.4752	66.9915	60.3541	138.306	72.4833
	FEP_3	56.4693	68.1217	121.79	71.5613	41.8903	64.0284	153.545	61.7086	58.2863	68.0483	235.088	48.4242
	FEP_3	147.507	65.9611	61.1266	64.7357	67.4984	65.4312	104.243	86.1633	67.4984	65.4312	104.243	86.1633
	FEP_3	64.5259	67.9154	116.242	57.0651	67.9866	65.1406	107.87	58.9431	72.411	71.6313	101.215	56.2211
	FEP_3	71.7735	73.627	80.0958	62.0387	66.0671	62.3857	87.9861	60.3306	69.5157	73.0053	84.5623	51.4112
	FEP_3	64.6305	61.9923	133.709	60.1155	66.4199	73.8194	105.111	62.9419	62.0878	67.685	97.272	59.1134
	FEP_3	58.9312	72.8299	83.4933	77.6702	69.9785	65.6373	80.7061	70.8019	61.8126	81.9313	85.1859	66.1844
	FEP_3	66.91	72.7861	106.608	69.6739	61.5992	75.7335	105.712	58.0694	68.6174	68.2085	99.596	72.4874
	FEP_3	64.7776	67.6944	117.033	61.1875	63.8106	72.6161	111.507	73.4305	69.9596	65.2865	104.208	67.5646
	FEP_3	56.5039	73.0986	121.491	59.5671	66.0677	68.3484	108.548	60.7268	63.1779	71.1441	104.373	66.1555

## Sheet: Figure 3b
Figure 3b	Time Coverage
	Group	First Testing Session				Second Testing Session				Third Testing Session
		Class A	Class B	Class C	Class D	Class A	Class B	Class C	Class D	Class A	Class B	Class C	Class D
	FEP_2	17.7956	13.3036	42.1471	26.7537	21.4298	18.086	38.4349	22.0494
	FEP_2	22.6523	20.2305	40.6758	16.4415	24.8518	25.3829	40.1645	9.6008
	FEP_2	5.0717	15.7095	57.9677	21.2511	1.6601	10.6509	74.0007	13.6883
	FEP_2	21.5764	18.5806	31.8713	27.9718	36.5079	20.9048	35.2864	7.3009
	FEP_2	65.8922	12.0585	10.0381	12.0113	10.4671	15.5119	44.1987	29.8222
	FEP_2	14.9165	19.2237	56.548	9.3119	19.2484	18.9374	51.4087	10.4054
	FEP_2	28.1754	29.2719	34.1134	8.4393	21.2465	23.3216	41.5513	13.8807
	FEP_2	5.7599	6.3458	42.7952	45.0991	5.8069	8.7399	44.1426	41.3106
	FEP_2	10.6814	10.5891	65.1788	13.5507	13.2741	25.7804	49.6582	11.2873
	FEP_2	27.3534	25.0737	29.896	17.6769	15.7693	31.3028	40.6034	12.3245
	FEP_2	20.396	24.1169	40.3744	15.1126	23.899	25.048	35.9786	15.0744
	FEP_2	12.7723	24.5277	33.633	29.0669	24.9528	19.6266	34.1488	21.2718
	FEP_2	14.5897	21.6036	46.7226	17.0841	13.5771	25.2854	48.9309	12.2066
	FEP_2	23.1275	17.086	37.8699	21.9166	23.1507	25.2781	28.0926	23.4785
	FEP_2	12.5095	18.1866	53.1365	16.1674	14.5792	20.8796	48.3164	16.2248
	FEP_2	9.8988	23.2024	56.2417	10.6572	18.6808	19.8458	50.2793	11.1941
	FEP_3	17.7956	13.3036	42.1471	26.7537	21.4298	18.086	38.4349	22.0494	27.3656	21.4479	31.2815	19.905
	FEP_3	22.6523	20.2305	40.6758	16.4415	24.8518	25.3829	40.1645	9.6008	14.8331	9.3848	57.0226	18.7595
	FEP_3	5.0717	15.7095	57.9677	21.2511	1.6601	10.6509	74.0007	13.6883	3.9929	9.928	84.466	1.6131
	FEP_3	65.8922	12.0585	10.0381	12.0113	10.4671	15.5119	44.1987	29.8222	10.4671	15.5119	44.1987	29.8222
	FEP_3	14.9165	19.2237	56.548	9.3119	19.2484	18.9374	51.4087	10.4054	23.8993	22.4602	46.3629	7.2777
	FEP_3	28.1754	29.2719	34.1134	8.4393	21.2465	23.3216	41.5513	13.8807	26.5161	28.0004	37.5248	7.9587
	FEP_3	10.6814	10.5891	65.1788	13.5507	13.2741	25.7804	49.6582	11.2873	14.5884	16.4918	53.2722	15.6477
	FEP_3	12.7723	24.5277	33.633	29.0669	24.9528	19.6266	34.1488	21.2718	13.5995	35.6622	31.7183	19.02
	FEP_3	14.5897	21.6036	46.7226	17.0841	13.5771	25.2854	48.9309	12.2066	18.5872	16.4521	42.7025	22.2583
	FEP_3	12.5095	18.1866	53.1365	16.1674	14.5792	20.8796	48.3164	16.2248	19.5111	18.03	47.2446	15.2143
	FEP_3	9.8988	23.2024	56.2417	10.6572	18.6808	19.8458	50.2793	11.1941	14.5873	22.6488	47.6277	15.1362

[truncated: 13 more sheets: Figure 3c, Supplementary Figure 1, Supplementary Figure 2, Supplementary Figure 3, Supplementary Figure 4, Supplementary Figure 5, Supplementary Figure 6, Supplementary Figure 7, Supplementary Figure 8, Supplementary Figure 9, Supplementary Figure 10, Supplementary Figure 11, Supplementary Figure 12]
